# Supplementary material for: m6A-Modified GATA2 Enhances Odontogenic Differentiation in Stem Cells from the Apical Papilla
Source: Int J Mol Sci. 2025 Mar 24;26(7):2920. doi: 10.3390/ijms26072920 (PMC11988903; doi:10.3390/ijms26072920)
Supplement: Supplementary file 1 [file ijms-26-02920-s001.zip]

Archive with 1 entries (1 files):
- ijms-3506655-supplementary.pdf
